# Supplementary material for: A Metabolomic Study of the Analgesic Effect of Lappaconitine Hydrobromide (LAH) on Inflammatory Pain
Source: Metabolites. 2022 Sep 29;12(10):923. doi: 10.3390/metabo12100923 (PMC9606904; doi:10.3390/metabo12100923)
Supplement: Supplementary file 1 [file metabolites-12-00923-s001.zip]

Archive with 1 entries (1 files):
- metabolites-1878192-supplementary.pdf
